# Supplementary material for: Acute coronary syndrome patterns in the Young: risk factor profile and in-hospital outcomes in a tertiary referral hospital in Kenya
Source: BMC Cardiovasc Disord. 2024 Apr 3;24:192. doi: 10.1186/s12872-024-03832-z (PMC10988889; doi:10.1186/s12872-024-03832-z)
Supplement: Supplementary file 2 — Supplementary Material 2 [file 12872_2024_3832_MOESM2_ESM.xlsx]

## Sheet: Sheet1
YEAR	MONTH	AK NO	LVEF	DSYFUNCTION	RWMA	LV THROMBUS	BMI	BMI- VATGORY	ETHNICITY	GENDER	AGE	HTN	DM	HBA1C	BOTH	DM MEDS	ON STATIN	PREVIOUS MI	SMOKER	OTHER COMORBID CONDITION	Family hhistory	P/COMPLAIN	DURATION - CHEST PAIN	CLASSIFICATION OF TIME	KILLIP CALSSIFICATIN	DIAGNOSIS	TIMI	GRACE	RISK	NSTEMI APPROACH	ECG	PATIENT THROMBOLYSED?	INTERVENTION	INTEGRILLIN	DIAGNOSIS	FIDNINGS	CULPRIT VESSEL PATTERN	NON- ASCVD	CULPRIT	NON- CULPRIT	PCI	ADDITIONAL INTERVENTION	LOS		Complications	TROPS (A)	TOTAL CHOLESTROL (A)	HDL (A)	LDL(A)
2020	June	384918	40	MODERATE	PRESENT	ABSENT	30.9	OBESE	ASIAN	FEMALE	46	YES	YeS	7	YES	ORAL	NO	NO	YES	NONE	NO/UNKNOWN	CHEST PAIN	4 HOUR	3- 12 HOURS	KP 1	STEMI	N/A	N/A	N/A	N/A	ANTERIOR LEADS	yes	RESUCE PCI	NO	SINGLE VESSEL DISEASE	OBSTRUCTIVE	THROMBOTIC	NONE	LAD	N/A	YES	NONE	5 DAYS	ALIVE	NONE	6.14	3.22	1.04	1.94
	June	2154016	60	NORMAL	ABSENT	ABSENT	25.7	OVERWEIGHT	AFRICAN	MALE	50	YES	NO	N/A	NO	N/A	NO	NO	NO	NONE	NO/UNKNOWN	CHEST PAIN	10 HOURS	>12 HOURS	KP 1	STEMI	N/A	N/A	N/A	N/A	INFERIOR LEADS	NO	CORONARY ANGIOGRAPHY	NO	NON OBSTRUCITVE COROANRY ARTREY	NON- OBSTRUCTIVE	N/A	NONE	N/A	N/A	Yes	NONE	4 DAYS	ALIVE	NONE	291	4.75	1.14	3.28
	July	2238701	45	MILD	PRESENT	ABSENT	31	OBESE	AFRICAN	MALE	41	YES	YES	11	YES	INSULIN	NO	NO	YES	NONE	YES	CHEST PAIN	1 HOUR	<3 HOURS	KP 1	STEMI	N/A	N/A	N/A	N/A	INFERIOR LEADS	NO	PRIMARY PCI	NO	SINGLE VESSEL DISEASE	OBSTRUCTIVE	THROMBOTIC	NONE	RCA	N/A	Yes	NONE	3 DAYS	ALIVE	NONE	55
	August	2246038	30	SEVERE	PRESENT	ABSENT	35.9	OBESE	AFRICAN	FEMALE	40	YES	YES	9.8	YES	ORAL +INSULIN	YES	NO	NO	BECHETS DISEASE, PAD	NO/UNKNOWN	CHEST PAIN	1 HOUR	<3 HOURS	KP 2	STEMI	N/A	N/A	N/A	N/A	ANTERIOR LEADS	NO	ASPIRATION THROMBECTOMY + PRIMARY PCI	YES	SINGLE VESSEL DISEASE	OBSTRUCTIVE	THROMBOTIC	NONE	LAD	N/A	YES	ICD IMPLANTATION	20 DAYS	ALIVE	NON- SUSTAINED VT	50000	5.73	0.92	4.72
	September	350741	55	NORMAL	ABSENT	ABSENT	24.6	NOMRAL	AFRICAN	MALE	40	YES	NO	N/A	NO	N/A	NO	NO	NO	NONE	NO/UNKNOWN	CHEST PAIN	1 HOURS	<3 HOURS	KP 1	NSTE-ACS	5-7	>119	HIGH RISK	IMMEDIATE INVASIVE(<2 HOURS)	ANTERIOR LEADS	NO	CORONARY ANGIOGRAHY + PCI	NO	SINGLE VESSEL DISEASE	OBSTRUCTIVE	ATHEROSCLEROTIC	NONE	LAD	N/A	YES	NONE	4 DAYS	ALIVE	NONE	3694	5.15	0.73	4.94
	September	2256099	55	NORMAL	PRESENT	ABSENT	32.1	OBESE	AFRICAN	MALE	46	YES	NO	N/A	NO	N/A	YES	NO	YES	CKD	YES	CHEST PAIN	24 HOURS	>12 HOURS	KP 1	NSTE-ACS	5-7	>119	HIGH RISK	IMMEDIATE INVASIVE(<2 HOURS)	ANTERIOR LEADS	NO	CORONARY ANGIOGRAHY + PCI	NO	SINGLE VESSEL DISEASE	OBSTRUCTIVE	ATHEROSCLEROTIC	NONE	LAD	N/A	YES	NONE	4 DAYS	ALIVE	NONE	24115	5.09	1.09	3.61
	September	2256488	60	NORMAL	ABSENT	ABSENT	22.4	NOMRAL	ASIAN	MALE	42	YES	NO	N/A	NO	NONE	NO	NO	YES	NONE	NO/UNKNOWN	CHEST PAIN	10 HOURS	3- 12 HOURS	KP 2	STEMI	N/A	N/A	N/A	N/A	INFERIOR LEADS	NO	CORONARY ANGIOGRAHY + PCI	NO	SINGLE VESSEL DISEASE	OBSTRUCTIVE	THROMBOTC	NONE	RCA	N/A	Yes	NONE	3 DAYS	ALIVE	NONE	433	3.98	1.11	2.42
	October	2258200							OTHER	MALE	31	NO	NO	N/A	NO	N/A	NO	NO	YES	NONE	NO/UNKNOWN	SYNCOPE			KP 1	STEMI	N/A	N/A	N/A	N/A	ANTERIOR LEADS	NO	CORONARY ANGIOGRAPHY	NO	NON OBSTRUCITVE COROANRY ARTREY	NON- OBSTRUCTIVE	N/A	NONE	N/A	N/A	NO	NONE	2 DAYS	ALIVE	NONE
	October	2258845	45	MILD	ABSENT	ABSENT	25.3	OBESE	ASIAN	MALE	43	YES	YES	0.07	YES	INSULIN	YES	NO	YES	HYPOTHYRODISM	YES	CHEST PAIN	16 HOURS	>12 HOURS	KP 1	NSTE-ACS	5-7	>119	HIGH RISK	IMMEDIATE INVASIVE(<2 HOURS)	LATERAL LEADS	NO	CORONARY ANGIOGRPAHY - REFERED FOR CABG	NO	TRIPPLE VESSEL DISEASE	OBSTRUCTIVE	ATHEROSCLEROTIC	NONE	LAD	3V	No	NONE	12 DAYS	ALIVE	ACUTE KIDNEY INJURY	236	3.88	1	2.19
	October	1442438	65	NORMAL	ABSENT	ABSENT	28.4	OVERWEIGHT	AFRICAN	MALE	43	YES	NO	N/A	NO	N/A	NO	NO	NO	HYPOTHYRODISM	YES	EPIGASTRIC PAIN	14 HOURS	>12 HOURS	KP 1	NSTE-ACS	3-4	89-118	INTERMEDIATE RISK	EARLY INVASIVE(<24 HOURS)	ANTERIOR LEADS	NO	CORONARY ANGIOGRAPHY + MEDICAL MANAGEMENT	NO	NON OBSTRUCITVE COROANRY ARTREY	NON- OBSTRUCTIVE	N/A	NONE	N/A	N/A	NO	NONE	2 DYAS	ALIVE	NONE	50	6.13	0.8	2.4
	October	2260344	35	MODERATE	PRESENT	PRESENT	20.5	NOMRAL	ASIAN	MALE	49	YES	YES	11.9	YES	ORAL +INSULIN	YES	NO	YES	HYPOTHYRODISM	YES	CHEST PAIN	24 HOURS	>12 HOURS	KP 2	STEMI	N/A	N/A	N/A	N/A	ANTERIOR LEADS	NO	PRIMARY PCI	NO	SINGLE VESSEL DISEASE	OBSTRUCTIVE	ATHEROSCLEROTIC	NONE	LAD	N/A	Yes	NONE	4 DAYS	ALIVE	ACUTE KIDNEY INJURY	18428	6.83	1.44	5.51
	October	700020	30	MODERATE	ABSENT	ABSENT	26.4	OVERWEIGHT	AFRICAN	MALE	45	YES	YES	12.3	YES	INSULIN	YES	YES	NO	NONE	YES	CHEST PAIN	2 HOURS	<3 HOURS	KP 1	STEMI	N/A	N/A	N/A	N/A	ANTERIOR LEADS	yes	RESUCE PCI	NO	SINGLE VESSEL DISEASE	OBSTRUCTIVE	ATHEROSCLEROTIC	NONE	LAD	N/A	YES	NONE	4 DAYS	ALIVE	DKA		5.42	1.05	4.74
	October	925336	60	NORMAL	ABSENT	ABSENT			AFRICAN	MALE	49	NO	NO	N/A	NO	N/A	NO	NO	NO	NONE	NO/UNKNOWN	SYNCOPE	1 HOUR	<3 HOURS	KP 1	STEMI	N/A	N/A	N/A	N/A	ANTERIOR-SEPTAL	NO	CORONARY ANGIOGRAPHY	NO	NON OBSTRUCITVE COROANRY ARTREY	NON- OBSTRUCTIVE	N/A	NONE	N/A	N/A	NO	NONE	3 DAYS	ALIVE	NONE	5.42
	October	2263561	35	MODERATE	PRESENT	ABSENT	34.2	OBESE	ASIAN	FEMALE	37	YES	YES	13	YES	INSULIN	NO	NO	NO	HYPOTHYRODISM	NO/UNKNOWN	PALPITATIONS	2 HOURS	<3 HOURS	KP 1	STEMI	N/A	N/A	N/A	N/A	SEPTAL LEADS	NO	PRIMARY PCI	NO	SINGLE VESSEL DISEASE	OBSTRUCTIVE	ATHEROSCLEROTIC	NONE	LAD	N/A	Yes	NONE	4 DAYS	ALIVE	DKA	7219	5.08	0.99	3.32
	November	620850					29.8	OVERWEIGHT	ASIAN	FEMALE	50	YES	YES	8	YES	INSULIN	YES	YES	NO	HYPOTHYRODISM,CKD	NO/UNKNOWN	SYNCOPE			KP 2	NSTE-ACS	5-7	>119	HIGH RISK	IMMEDIATE INVASIVE(<2 HOURS)	ANTEROLATERAL LEADS	NO	CORONARY ANGIOGRAPHY + MEDICAL MANAGEMENT	NO	NON OBSTRUCITVE COROANRY ARTREY	NON- OBSTRUCTIVE	N/A	NONE	N/A	N/A	No	NONE	2 DAYS	ALIVE	NONE	1467
	November	1588891	55	NORMAL	ABSENT	ABSENT			ASIAN	MALE	47	YES	YES	13.9	YES	INSULIN	YES	NO	YES	NONE	YES	EPIGASTRIC PAIN			KP 1	NSTE-ACS	3-4	89-118	INTERMEDIATE RISK	EARLY INVASIVE(<24 HOURS)	ANTERIOR LEADS	NO	CORONARY ANGIOGRAPHY + MEDICAL MANAGEMENT	NO	NON OBSTRUCITVE COROANRY ARTREY	NON- OBSTRUCTIVE	N/A	NONE	N/A	N/A	No	NONE	2 DAYS	ALIVE	NONE	3652	5.2	0.9	4.19
	November	1617835	30	MODERATE	PRESENT	PRESENT	27.8	OVERWEIGHT	AFRICAN	FEMALE	45	NO	NO	N/A	NO	NO	NO	NO	NO	HIV, SLE	YES	PALPITATIONS	11 HOURS	3- 12 HOURS	KP2	STEMI	N/A	N/A	N/A	N/A	ANTEROLATERAL LEADS	NO	PRIMARY PCI	NO	SINGLE VESSEL DISEASE	OBSTRUCTIVE	SCAD	NONE	LAD	N/A	No	ICD IMPLANTATION	12 DAYS	ALIVE	ACUTE KIDNEY INJURY	20812	4.22	0.75	3.11
	November	389155	45	MILD	PRESENT	PRESENT			AFRICAN	MALE	34	YES	YES	9.93	YES	ORAL	YES	NO	NO	NONE	NO/UNKNOWN	CHEST PAIN	5 HOURS	3- 12 HOURS	KP 2	NSTE-ACS	5-7	>119	HIGH RISK	IMMEDIATE INVASIVE(<2 HOURS)	ANTEROLATERAL LEADS	NO	CORONARY ANGIOGRAPHY + MEDICAL MANAGEMENT	NO	SINGLE VESSEL DISEASE	OBSTRUCTIVE	SCAD	NONE	RCA	N/A	No	NONE	3 DAYS	ALIVE	NONE	3957	3.3	0.93	1.98
2021	January	2294086							ASIAN	FEMALE	50	YES	NO	N/A	NO	N/A	YES	NO	NO	NONE	YES	CHEST PAIN	2 HOURS	<3 HOURS	KP 3	STEMI	N/A	N/A	N/A	N/A	ANTEIOR LEADS	NO	PRIMARY PCI	NO	SINGLE VESSEL DISEASE	OBSTRUCTIVE	THROMBOTC	NONE	N/A	N/A	NO	INOTROPIC SUPPORT	0 DAY	DEAD	CARDIOGENIC SHOCK	25000
	January	1961397							AFRICAN	FEMALE	39	YES	NO	N/A	NO	N/A	YES	YES	NO	NONE	YES	CHEST PAIN	>24 HOURS	>12 HOURS	KP 1	NSTE-ACS	5-7	>119	HIGH RISK	IMMEDIATE INVASIVE(<2 HOURS)	INFERIOR LEADS	NO	CORONARY ANGIOGRAHY + PCI	YES	SINGLE VESSEL DISEASE	OBSTRUCTIVE	THROMBOTIC	NONE	RCA	N/A	YES	NONE	3 DAYS	ALIVE	NONE	4082
	January	380939	55	NORMAL	ABSENT	ABSENT	27.6.	OBESE	AFRICAN	FEMALE	47	YES	NO	N/A	NO	N/A	NO	NO	NO	HYPOTHYRODISM	YES	CHEST PAIN	5 HOURS	3- 12 HOURS	KP 1	NSTE-ACS	3-4	89-118	INTERMEDIATE RISK	EARLY INVASIVE(<24 HOURS)	ANTERIOR LEADS	NO	CORONARY ANGIOGRAPHY + MEDICAL MANAGEMENT	NO	NON OBSTRUCITVE COROANRY ARTREY	NON- OBSTRUCTIVE	N/A	NONE	N/A	N/A	No	NONE	2 DAYS	ALIVE	NONE	1328	4.42
	February	673568	20	SEVERE	PRESENT	ABSENT			ASIAN	MALE	44	YES	YES		YES	ORAL	YES	YES	NO	ET	YES	CHEST PAIN	1 HOUR	<3 HOURS	KP 3	STEMI	N/A	N/A	N/A	N/A	ANTEIOR LEADS	yes	ASPIRATION THROMBECTOMY + PRIMARY PCI	YES	TWO VESSEL DISEASE	OBSTRUCTIVE	THROMBOTC	NONE	LAD	LCX	No	PHLEBOTOMY +CRT-D	9 DAYS	ALIVE	NONE	291
	February	2300877	45	MILD	PRESENT	ABSENT	26.8.	OVERWEIGHT	ASIAN	MALE	40	YES	NO	N/A	NO	N/A	YES	NO	YES	NONE	YES	EPIGASTRIC PAIN			KP 1	STEMI	N/A	N/A	N/A	N/A	INFERIOR LEADS	NO	PRIMARY PCI	YES	SINGLE VESSEL DISEASE	OBSTRUCTIVE	THROMBOTIC	NONE	RCA	N/A	Yes	NONE	4 DAYS	ALIVE	NONE	27341	5.85	1.24	4.3
	February	2176331	35	MODERATE	PRESENT	ABSENT			ASIAN	MALE	46	YES	YES	8.5	YES	ORAL	YES	NO	NO	NONE	NO/UNKNOWN	CHEST PAIN	10 HOURS	3- 12 HOURS	KP 1	STEMI	N/A	N/A	N/A	N/A	INFERIOR LEADS	NO	PRIMARY PCI	NO	SINGLE VESSEL DISEASE	OBSTRUCTIVE	ATHEROSCLEROTIC	NONE	RCA	N/A	Yes	NONE	5 DAYS	ALIVE	NONE	21643	4.46	0.73	3.22
	March	1734894					25.8.	OVERWEIGHT	AFRICAN	FEMALE	44	YES	YES	6.5	YES	ORAL	NO	NO	YES	SLE,CVA	NO/UNKNOWN	CHEST PAIN	11 HOURS	3- 12 HOURS	KP 2	STEMI	N/A	N/A	N/A	N/A	LATERAL LEADS	NO	CORONARY ANGIOGRAPHY	NO	NON OBSTRUCITVE COROANRY ARTREY	NON- OBSTRUCTIVE	N/A	NONE	N/A	N/A	Yes	NONE	3 DAYS	ALIVE	NONE	5371	3.45	0.99	1.97
	March	2319960	40	MODERATE	PRESENT	ABSENT	28.3.	OVERWEIGHT	ASIAN	MALE	45	YES	YES	9	YES	ORAL	YES	NO	YES	NONE	YES	CHEST PAIN	3 HOURS	<3 HOURS	KP 1	STEMI	N/A	N/A	N/A	N/A	INFERIOR LEADS	NO	PRIMARY PCI	YES	SINGLE VESSEL DISEASE	OBSTRUCTIVE	THROMBOTIC	NONE	RCA	N/A	Yes	NONE	4 DAYS	ALIVE	NONE	38.27	5.02	0.95	4.02
	March	2320348	60	NORMAL	ABSENT	ABSENT	29.4	OVERWEIGHT	AFRICAN	MALE	44	YES	NO	N/A	NO	N/A	NO	NO	YES	NONE	NO/UNKNOWN	CHEST PAIN	12 HOURS	3- 12 HOURS	KP 1	STEMI	N/A	N/A	N/A	N/A	ANTERIOR LEADS	NO	CORONARY ANGIOGRAPHY	NO	NON OBSTRUCITVE COROANRY ARTREY	NON- OBSTRUCTIVE	N/A	ECTASIA	N/A	N/A	No	NONE	3 DAYS	ALIVE	NONE	100
	March	1440003	45	MILD	PRESENT	ABSENT	26.8	OVERWEIGHT	AFRICAN	MALE	49	YES	YES	6	YES	INSULIN	NO	NO	NO	NONE	YES	CHEST PAIN	1 HR	<3 HOURS	KP 1	STEMI	N/A	N/A	N/A	N/A	ANTERIOR LEADS	NO	PRIMARY PCI	NO	SINGLE VESSEL DISEASE	OBSTRUCTIVE	ATHEROSCLEROTIC	NONE	LAD	N/A	Yes	NONE	4 DAYS	ALIVE	NONE	69	5.94	1.41	4.69
	April	673539							ASIAN	FEMALE	50	YES	NO	N/A	NO	N/A	YES	NO	NO	NONE	NO/UNKNOWN	CHEST PAIN	16 HOURS	>12 HOURS	KP 1	NSTE-ACS	5-7	>119	HIGH RISK	IMMEDIATE INVASIVE(<2 HOURS)	INFERIOR LEADS	NO	CORONARY ANGIOGRAHY + PCI	NO	SINGLE VESSEL DISEASE	OBSTRUCTIVE	ATHEROSCLEROTIC	NONE	RCA	N/A	YES	NONE	3 DAYS	ALIVE	NONE	1111
	April	698344	55	NORMAL	ABSENT	ABSENT	25.2	OVERWEIGHT	AFRICAN	MALE	41	NO	NO	N/A	NO	N/A	NO	NO	NO	RA, PSORIASIS	YES	EPIGASTRIC PAIN	2 HOURS	<3 HOURS	KP 1	STEMI	N/A	N/A	N/A	N/A	LATERAL LEADS	NO	CORONARY ANGIOGRAPHY	NO	NON OBSTRUCITVE COROANRY ARTREY	NON- OBSTRUCTIVE	N/A	NONE	N/A	N/A	No	NONE	7 DAYS	ALIVE	NONE	2.51
	April	1182630	45	MILD	PRESENT	ABSENT	33.4	OBESE	AFRICAN	FEMALE	50	YES	YES	6	NO	INSULIN +ORAL	NO	NO	NO	NONE	NO/UNKNOWN	CHEST PAIN	24 HOURS	>12 HOURS	KP 1	NSTE-ACS	0-2	1-88	LOW RISK	INVASIVE STRATEGY ( <72HOURS)	LATERAL LEADS	NO	CORONARY ANGIOGRAPHY + MEDICAL MANAGEMENT	NO	NON OBSTRUCITVE COROANRY ARTREY	NON- OBSTRUCTIVE	N/A	NONE	N/A	N/A	No	NONE	3 DAYS	ALIVE	NONE	437	5.13	1.13	4.22
	April	2329295	45	MILD	PRESENT	PRESENT	46.3	OBESE	AFRICAN	MALE	47	YES	YES	10	YES	ORAL	YES	NO	NO	NONE	YES	CHEST PAIN	24 HOURS	>12 HOURS	KP 2	STEMI	N/A	N/A	N/A	N/A	ANTERIOR LEADS	yes	RESUCE PCI	NO	SINGLE VESSEL DISEASE	OBSTRUCTIVE	ATHEROSCLEROTIC	NONE	LAD	N/A	No	NONE	3 DAYS	ALIVE	NONE	6261	3.36	0.79	2.34
	May	1189146							AFRICAN	MALE	42	YES	YES	6.5	YES	ORAL	YES	NO	YES	HYPOTHYRODISM	YES	CHEST PAIN	24 HOURS	>12 HOURS	KP 2	NSTE-ACS	3-4	89-118	INTERMEDIATE RISK	EARLY INVASIVE(<24 HOURS)	ANTEROLATERAL LEADS	NO	CORONARY ANGIOGRPAHY - REFERED FOR CABG	NO	TRIPPLE VESSEL DISEASE	OBSTRUCTIVE	ATHEROSCLEROTIC	NONE	LAD	3VD	No	NONE	3 DAYS	ALIVE	NONE	23265	4.29	0.41	3.47
	May	1326729					29.8	OVERWEIGHT	AFRICAN	MALE	50	YES	YES	11	YES	INSULIN	YES	NO	NO	NONE	NO/UNKNOWN	CHEST PAIN	10 HOURS	3- 12 HOURS	KP 1	STEMI	N/A	N/A	N/A	N/A	ANTERIOR LEADS	NO	CORONARY ANGIOGRAPHY	NO	NON OBSTRUCITVE COROANRY ARTREY	NON- OBSTRUCTIVE	N/A	NONE	N/A	N/A	NO	NONE	3 DAYS	ALIVE	NONE	2.51
	May	767264					29.3	OVERWEIGHT	AFRICAN	MALE	48	NO	NO	N/A	NO	NO	NO	NO	NO	NONE	NO/UNKNOWN	CHEST PAIN	12 HOURS	3- 12 HOURS	KP 1	STEMI	N/A	N/A	N/A	N/A	ANTERIOR LEADS	NO	CORONARY ANGIOGRAPHY	NO	SINGLE VESSEL DISEASE	OBSTRUCTIVE	THROMBOTIC	NONE	LAD	N/A	AUTOLYSIS OBSERVED	NONE	3 DAYS	ALIVE	NONE	350	3.42	1.01	2.33
	May	701620	45	MILD	PRESENT	ABSENT			AFRICAN	MALE	50	YES	NO	N/A	NO	N/A	NO	NO	NO	HYPOTHYRODISM	YES	CHEST PAIN	3 HOURS	<3 HOURS	KP 1	STEMI	N/A	N/A	N/A	N/A	INFERIOR LEADS	NO	PRIMARY PCI + STAGED PI	NO	TWO VESSEL DISEASE	OBSTRUCTIVE	ATHEROSCLEROTIC	NONE	RCA	LCX	Yes	NONE	4 DAYS	ALIVE	NONE	1516	5.86	1.46	4.39
	June	586379	55	NORMAL	PRESENT	ABSENT	31.2	OBESE	AFRICAN	MALE	48	YES	YES	6.9	NO	ORAL	YES	YES	NO	HYPOTHYRODISM	NO/UNKNOWN	CHEST PAIN	12 HOURS	3- 12 HOURS	KP 1	NSTE-ACS	3-4	89-118	INTERMEDIATE RISK	EARLY INVASIVE(<24 HOURS)	ANTEROLATERAL LEADS	NO	CORONARY ANGIOGRAPHY + MEDICAL MANAGEMENT	NO	NON OBSTRUCITVE COROANRY ARTREY	NON- OBSTRUCTIVE	N/A	NONE	N/A	N/A	No	NONE	2 DAYS	ALIVE	NONE	32668	4.85	0.92	3.08
	June	450734	55	NORMAL	ABSENT	ABSENT	36.3	OBESE	AFRICAN	FEMALE	34	NO	NO	N/A	NO	N/A	NO	NO	NO	HYPOTHYRODISM	NO/UNKNOWN	DIFFICULTY IN BREATHING	2 HOURS	<3 HOURS	KP 1	NSTE-ACS	0-2	1-88	LOW RISK	INVASIVE STRATEGY ( <72HOURS)	INFERIOR LEADS	NO	CORONARY ANGIOGRAPHY + MEDICAL MANAGEMENT	NO	NON OBSTRUCITVE COROANRY ARTREY	NON- OBSTRUCTIVE	N/A	NONE	N/A	N/A	No	NONE	4 DAYS	ALIVE	NONE	153	5.83	1.17	4.65
	June	2342881	45	MILD	PRESENT	ABSENT			AFRICAN	MALE	50	YES	NO	N/A	NO	N/A	NO	NO	YES	ATRIAL FIBRILLATION	YES	CHEST PAIN	2 HOURS	<3 HOURS	KP 3	STEMI	N/A	N/A	N/A	N/A	ANTEROLATERAL LEADS	yes	RESUCE PCI	NO	SINGLE VESSEL DISEASE	OBSTRUCTIVE	THROMBOTIC	NONE	LAD	N/A	Yes	NONE	5 DAYS	ALIVE	NONE	18133	5.24	1.1	2.35
	July	1190888	20	SEVERE	PRESENT	ABSENT			ASIAN	MALE	38	NO	NO	N/A	NO	N/A	NO	NO	YES	ANTI PHOSPHOLIPID	YES	CHEST PAIN	24 HOURS	>12 HOURS	KP 4	STEMI	N/A	N/A	N/A	N/A	ANTERIOR LEADS	NO	PRIMARY PCI	NO	SINGLE VESSEL DISESASE	OBSTRUCTIVE	THROMBOTIC	NONE	LAD		Yes	INOTROPIC SUPPORT + HEMODIALYSIS + MECHANICAL VENTILATION	11 DAYS	ALIVE	CARDIAC ARREST	25000
	July	2350519	45	MILD	ABSENT	ABSENT	35	OBESE	ASIAN	MALE	50	YES	YES	6	YES	ORAL	YES	NO	YES	HYPOTHYRODISM	YES	CHEST PAIN	10 HOURS	3- 12 HOURS	KP 1	STEMI	N/A	N/A	N/A	N/A	INFERIOR LEADS	NO	PRIMARY PCI	NO	SINGLE VESSEL DISEASE	OBSTRUCTIVE	ATHEROSCLEROTIC	NONE	RCA	N/A	Yes	NONE	5 DAYS	ALIVE	NONE	25000	4.44	1.15	3.19
	July	1633619	35	MODERATE	PRESENT	ABSENT	33	OBESE	ASIAN	MALE	47	YES	YES	13	YES	ORAL	YES	YES	YES	NONE	NO/UNKNOWN	CHEST PAIN	16 HOURS	>12 HOURS	KP 1	NSTE-ACS	5-7	>119	HIGH RISK	IMMEDIATE INVASIVE(<2 HOURS)	LATERAL LEADS	NO	CORONARY ANGIOGRAHY + PCI IN 2V	NO	TWO VESSEL DISEASE	OBSTRUCTIVE	ATHEROSCLEROTIC	NONE	LCX	RCA	YES	NONE	7 DAYS	ALIVE	NONE	4354	2.76	0.77	1.4
	July	2265134					30.2	OBESE	OTHER	MALE	50	YES	NO	N/A	NO	N/A	YES	YES	YES	NONE	YES	CHEST PAIN	14 HOURS	>12 HOURS	KP 1	NSTE-ACS	0-2	1-88	LOW RISK	INVASIVE STRATEGY ( <72HOURS)	ANTERIOR LEADS	NO	CORONARY ANGIOGRAPHY + MEDICAL MANAGEMENT	NO	SINGLE VESSEL DISEASE	OBSTRUCTIVE	ATHEROSCLEROTIC	NONE	LAD	N/A	No	NONE	3 DAYS	ALIVE	UGIB	52.1	6.16	1.4	4.22
	July	427409	25	SEVERE	PRESENT	ABSENT			AFRICAN	MALE	50	NO	NO	N/A	NO	N/A	NO	NO	YES	NONE	YES	CHEST PAIN	1 HOUR	<3 HOURS	KP 2	STEMI	N/A	N/A	N/A	N/A	ANTERIOR LEADS	NO	CORONARY ANGIOGRAPHY	NO	NON OBSTRUCITVE COROANRY ARTREY	NON- OBSTRUCTIVE	N/A	NONE	N/A	N/A	NO	NONE	3 DAYS	ALIVE	NONE
	July	2354069	25	SEVERE	PRESENT	PRESENT			ASIAN	MALE	38	YES	NO	N/A	NO	N/A	NO	NO	YES	HFrEF	NO/UNKNOWN	CHEST PAIN	24 HOURS	>12 HOURS	KP 4	STEMI	N/A	N/A	N/A	N/A	ANTERIOR LEADS	NO	PRIMARY PCI	NO	SINGLE VESSEL DISEASE	OBSTRUCTIVE	ATHEROSCLEROTIC	NONE	LAD	N/A	YES	MECHANICAL VENTILATION + INOTROPIC SUPPRT	30 DAYS	ALIVE	CARDIOGENIC SHOCK		4.37	0.76	3.16
	July	2354745	55	NORMAL	ABSENT	ABSENT	36.7	OBESE	AFRICAN	FEMALE	47	YES	YES	12.1	YES	INSULIN	YES	NO	NO	ASTHMA	NO/UNKNOWN	DIFFICULTY IN BREATHING	11 HOURS	3- 12 HOURS	KP 3	NSTE-ACS	5-7	>119	HIGH RISK	IMMEDIATE INVASIVE(<2 HOURS)	ANTEROLATERAL LEADS	NO	CORONARY ANGIOGRAHY + PCI	NO	SINGLE VESSEL DISESASE	OBSTRUCTIVE	ATHEROSCLEROTIC	NONE	LAD	N/A	yes	NONE	11 DAYS	ALIVE	DKA	781	4.1	0.74	3
	July	2356483	50	NORMAL	PRESENT	ABSENT	25.6	OVERWEIGHT	AFRICAN	MALE	46	NO	YES	10.04	NO	ORAL	YES	YES	NO	NONE	YES	CHEST PAIN	24 HOURS	>12 HOURS	KP 1	STEMI	N/A	N/A	N/A	N/A	ANTERIOR-SEPTAL	NO	PRIMARY PCI	YES	SINGLE VESSEL DISEASE	OBSTRUCTIVE	THROMBOTIC	NONE	LAD	N/A	Yes	NONE	3 DAYS	ALIVE	NONE	64	3.4	0.68	2.09
	July	519166	30	SEVERE	PRESENT	ABSENT	43.6	OBESE	AFRICAN	FEMALE	45	YES	YES	6.9	YES	INSULIN	YES	NO	NO	ET	NO/UNKNOWN	CHEST PAIN	2 HOURS	<3 HOURS	KP 3	NSTE-ACS	5-7	>119	HIGH RISK	IMMEDIATE INVASIVE(<2 HOURS)	INFERIOR LEADS	NO	CORONARY ANGIOGRAPHY + MEDICAL MANAGEMENT	NO	NON OBSTRUCITVE COROANRY ARTREY	NON- OBSTRUCTIVE	N/A	NONE	N/A	N/A	No	MECHANICAL VENTILATION + INOTROPIC SUPPRT	8 DAYS	DEAD	CARDIOGENIC SHOCK	1173
	August	2359716	60	NORMAL	ABSENT	ABSENT			AFRICAN	MALE	37	YES	NO	N/A	NO	N/A	NO	NO	NO	POLYCYTHEMIA	YES	CHESTPAIN	11 HOURS	3- 12 HOURS	KP 1	STEMI	N/A	N/A	N/A	N/A	INFERIOR LEADS	NO	CORONARY ANGIOGRAPHY	NO	NON OBSTRUCITVE COROANRY ARTREY	NON- OBSTRUCTIVE	N/A	NONE	N/A	N/A	No	PHLEBOTOMY	5 DAYS	ALIVE	NONE	38836	5.81	0.88	5.3
	August	2345614	45	MILD	ABSENT	ABSENT			ASIAN	MALE	43	YES	NO	N/A	NO	N/A	NO	NO	YES	NONE	YES	CHEST PAIN	2 HOURS	<3 HOURS	KP 1	NSTE-ACS	5-7	>119	HIGH RISK	IMMEDIATE INVASIVE(<2 HOURS)	INFERIOR LEADS	NO	CORONARY ANGIOGRAHY + PCI	NO	SINGLE VESSEL DISEASE	OBSTRUCTIVE	THROMBOTIC	NONE	RCA	N/A	YES	NONE	5 DAYS	ALIVE	CVA	12527
	August	573230					26	OVERWEIGHT	ASIAN	MALE	43	YES	YES		YES	ORAL	YES	NO	YES	NONE	NO/UNKNOWN	CHEST PAIN	2 HOURS	<3 HOURS	KP 1	STEMI	N/A	N/A	N/A	N/A	INFERIOR LEADS	NO	CORONARY ANGIOGRAPHY	NO	NON OBSTRUCITVE COROANRY ARTREY	NON- OBSTRUCTIVE	N/A	NONE	N/A	N/A	NO	NONE	2 DAYS	ALIVE	NONE	202	5.96	1.37	4.2
	August	2364232							ASIAN	MALE	50	YES	YES	9.5	YES	ORAL	YES	NO	YES	CKD	NO/UNKNOWN	CHEST PAIN	5 HOURS	3- 12 HOURS	KP 1	NSTE-ACS	5-7	>119	HIGH RISK	IMMEDIATE INVASIVE(<2 HOURS)	INFERIOR LEADS	NO	CORONARY ANGIOGRPAHY - REFERED FOR CABG	NO	TRIPPLE VESSEL DISEASE	OBSTRUCTIVE	ATHEROSCLEROTIC	NONE	LAD		No	NONE	5 DYAS	ALIVE	NONE	1665	4.01	1.14	2.74
	August	2366904	30	SEVERE	PRESENT	PRESENT	26.7	OVERWEIGHT	AFRICAN	MALE	39	YES	NO	5.64	NO	N/A	NO	NO	YES	POLYCYTHEMIA	NO/UNKNOWN	CHEST PAIN	11 HOURS	3- 12 HOURS	KP 1	STEMI	N/A	N/A	N/A	N/A	ANTEIOR LEADS	NO	PRIMARY PCI	NO	SINGLE VESSEL DISEASE	OBSTRUCTIVE	ATHEROSCLEROTIC	NONE	LAD	N/A	YES	PHLEBOTOMY	7 DAYS	ALIVE	NONE	43697	3.68	0.68	2.34
	August	2367286	25	SEVERE	PRESENT	PRESENT	24.8	NOMRAL	AFRICAN	FEMALE	50	YES	YES	11.97	YES	ORAL	YES	YES	NO	NONE	YES	CHEST PAIN	24 HOURS	>12 HOURS	KP 2	NSTE-ACS	5-7	>119	HIGH RISK	IMMEDIATE INVASIVE(<2 HOURS)	ANTEROLATERAL LEADS	NO	CORONARY ANGIOGRAHY + PCI IN 2V	NO	TWO VESSEL DISEASE	OBSTRUCTIVE	THROMBOTIC	NONE	LAD	LCX	YES	INOTROPIC SUPPORT +NIV	3 DAYS	ALIVE	CARDIOGENIC SHOCK	61976	7.58	1.77	5.9
	September	2374920							ASIAN	FEMALE	49	NO	YES	13.2	NO	INSULIN	YES	NO	NO	HYPOTHYRODISM	NO/UNKNOWN	CHEST PAIN	11 HOURS	3- 12 HOURS	KP 1	STEMI	N/A	N/A	N/A	N/A	ANTERIOR LEADS	yes	RESUCE PCI	YES	SINGLE VESSEL DISEASE	OBSTRUCTIVE	THROMBOTIC	NONE	LAD	N/A	No	HEMODIALYSIS	5 DAYS	ALIVE	ACUTE KIDNEY INJURY	1066	6.75	0.91	6.08
	September	2380696							ASIAN	MALE	50	YES	NO	N/A	NO	N/A	NO	NO	YES	NONE	YES	CHEST PAIN	2 HOURS	<3 HOURS	KP 3	STEMI	N/A	N/A	N/A	N/A	ANTERIOR-SEPTAL	Yes	PRIMARY PCI + STAGED PI	NO	TWO VESSEL DISEASE	OBSTRUCTIVE	ATHEROSCLEROTIC	NONE	LAD	RCA	YES	NONE	4 DAYS	ALIVE	ACUTE KIDNEY INJURY	383	4.54	0.8	2.93
	October	2385612	25	SEVERE	PRESENT	ABSENT			ASIAN	MALE	47	NO	NO	N/A	NO	N/A	NO	NO	NO	NONE	YES	V FIB ARREST			KP 4	STEMI	N/A	N/A	N/A	N/A	ANTEIOR LEADS	NO	PRIMARY PCI	YES	SINGLE VESSEL DISEASE	OBSTRUCTIVE	THROMBOTC	NONE	LAD	N/A	YES	ICD IMPLANTATION	10 DAYS	ALIVE	NONE	27
	October	2386023	45	MILD	PRESENT	ABSENT	34.8	OBESE	OTHER	MALE	50	YES	NO	N/A	NO	NO	NO	NO	YES	NONE	YES	CHEST PAIN	10 HOURS	3- 12 HOURS	KP 1	STEMI	N/A	N/A	N/A	N/A	INFERIOR LEADS	NO	PRIMARY PCI	NO	SINGLE VESSEL DISEASE	OBSTRUCTIVE	THROMBOTIC	NONE	RCA	N/A	YES	NONE	3 DAYS	ALIVE	NONE	16309	4.44	1.04	3.44
	October	2388299	40	MODERATE	PRESENT	ABSENT	27.4	OVERWEIGHT	ASIAN	MALE	46	NO	YES	6.5	NO	ORAL	YES	NO	NO	SLE	NO/UNKNOWN	CHEST PAIN	24 HOURS	>12 HOURS	KP 1	STEMI	N/A	N/A	N/A	N/A	ANTERIOR-SEPTAL	NO	PRIMARY PCI	YES	SINGLE VESSEL DISEASE	OBSTRUCTIVE	THROMBOTIC	NONE	LAD	N/A	Yes	NONE	3 DAYS	ALIVE	NONE		5.22	0.8	4.51
	October	2390034	45	MILD	ABSENT	PRESENT	35.9	OBESE	AFRICAN	MALE	50	YES	YES	8.2	YES	ORAL	YES	YES	YES	HFrEF	YES	CHEST PAIN	2 HOURS	<3 HOURS	KP 1	STEMI	N/A	N/A	N/A	N/A	ANTERIOR LEADS	yes	RESUCE PCI	NO	SINGLE VESSEL DISEASE	OBSTRUCTIVE	THROMBOTIC	NONE	LAD	N/A	No	NONE	4 DAYS	ALIVE	CVA	14772	4	0.98	2.6
	November	2356483	40	MODERATE	PRESENT	PRESENT	24.5	OVERWEIGHT	AFRICAN	MALE	43	YES	YES	6.44	YES	INSULIN +ORAL	YES	NO	YES	NONE	NO/UNKNOWN	CHEST PAIN	3 HOURS	<3 HOURS	KP 3	STEMI	N/A	N/A	N/A	N/A	ANTERIOR LEADS	yes	RESUCE PCI	YES	SINGLE VESSEL DISEASE	OBSTRUCTIVE	THROMBOTC	NONE	LAD	N/A	YES	NONE	30 DAYS	ALIVE	NONE
	November	2399275							AFRICAN	MALE	42	NO	NO	N/A	NO	N/A	YES	NO	YES	NONE	YES	CHEST PAIN	1 HOURS	<3 HOURS	KP 1	NSTE-ACS	0-2	1-88	LOW RISK	MEDICAL MANAGEMENT	INFERIOR LEADS	NO	NO ANGIOGRAPHY - ONLY MEDICAL MANAGEMENT	NO	MEDICAL ONLY	NO ANGIOGRPAHY DONE - MEDICAL MANAGEMENT	N/A	NONE	N/A	N/A	No	NONE	2 DAYS	ALIVE	NONE	21.06	5.2	1.33	3.48
	December	2258962	20	SEVERE	ABSENT	PRESENT	36.9	OBESE	ASIAN	MALE	43	YES	NO	N/A	NO	N/A	NO	NO	YES	Asthma	YES	EPIGASTRIC PAIN			KP 1	NSTE-ACS	5-7	>119	HIGH RISK	EARLY INVASIVE(<24 HOURS)	ANTERIOR LEADS	NO	CORONARY ANGIOGRAHY + PCI IN 2V	NO	TWO VESSEL DISEASE	OBSTRUCTIVE	ATHEROSCLEROTIC	NONE	LAD	LCX	YES	NONE	2 DAYS	ALIVE	NONE	866	8.19	0.84	6.37
	December	2411189	50	NORMAL	PRESENT	ABSENT	24.9	NOMRAL	ASIAN	MALE	40	NO	NO	N/A	NO	N/A	YES	NO	YES	NONE	YES	CHEST PAIN	24 HOURS	>12 HOURS	KP 1	NSTE-ACS	5-7	>119	HIGH RISK	IMMEDIATE INVASIVE(<2 HOURS)	ANTERIOR LEADS	NO	CORONARY ANGIOGRAHY + PCI IN 2V	NO	TWO VESSEL DISEASE	NON- OBSTRUCTIVE	ATHEROSCLEROTIC	NONE	LAD	LCX	YES	NONE	5 DAYS	ALIVE	NONE	17982	3.36	0.87	2.27
	December	285044	60	NORMAL	ABSENT	ABSENT			AFRICAN	FEMALE	50	YES	NO	N/A	NO	N/A	NO	NO	NO	NONE	NO/UNKNOWN	CHEST PAIN	16 HOURS	>12 HOURS	KP 1	NSTE-ACS	0-2	1-88	LOW RISK	INVASIVE STRATEGY ( <72HOURS)	INFERIOR LEADS	NO	CORONARY ANGIOGRAPHY + MEDICAL MANAGEMENT	NO	NON OBSTRUCITVE COROANRY ARTREY	NON- OBSTRUCTIVE	N/A	NONE	N/A	N/A	No	NONE	3 DAYS	ALIVE	NONE	196
	December	2175807	45	MILD	PRESENT	ABSENT	25.7	OVERWEIGHT	ASIAN	MALE	50	YES	YES	9	YES	ORAL	YES	NO	YES	NONE	YES	CHEST PAIN	2 HOURS	<3 HOURS	KP 2	STEMI	N/A	N/A	N/A	N/A	ANTEROLATERAL LEADS	NO	PRIMARY PCI + STAGED PI	NO	TWO VESSEL DISEASE	OBSTRUCTIVE	ATHEROSCLEROTIC	NONE	LAD	LCX	Yes	NONE	7 DAYS	ALIVE	NONE	1560	5.16	1.01	4.28
2022	January	2413628	35	MODERATE	PRESENT	ABSENT	25.0.	OVERWEIGHT	AFRICAN	MALE	44	YES	NO	N/A	NO	N/A	NO	NO	YES	POLYCYTHEMIA	NO/UNKNOWN	CHEST PAIN	10 HOURS	3- 12 HOURS	KP 1	STEMI	N/A	N/A	N/A	N/A	ANTERIOR LEADS	NO	ASPIRATION THROMBECTOMY + PRIMARY PCI	YES	SINGLE VESSEL DISEASE	OBSTRUCTIVE	THROMBOTIC	NONE	LAD	N/A	YES	NONE	5 DAYS	ALIVE	NONE	50078	2.74	0.56	2.05
	January	2414012	55	NORMAL	ABSENT	ABSENT	25.1.	OVERWEIGHT	OTHER	MALE	45	YES	NO	N/A	NO	N/A	YES	NO	NO	NONE	YES	CHEST PAIN	36 HOURS	>12 HOURS	KP 2	NSTE-ACS	5-7	>119	HIGH RISK	IMMEDIATE INVASIVE(<2 HOURS)	ANTEROLATERAL LEADS	NO	CORONARY ANGIOGRPAHY - REFERED FOR CABG	NO	TRIPPLE VESSEL DISEASE	OBSTRUCTIVE	ATHEROSCLEROTIC	NONE	LAD	LCX +	No	NONE	15 DAYS	ALIVE	NONE	45	4.47	1.19	2.88
	January	608948	60	NORMAL	ABSENT	ABSENT	27.8.	OVERWEIGHT	AFRICAN	MALE	50	YES	NO	N/A	NO	N/A	NO	NO	NO	NONE	NO/UNKNOWN	CHEST PAIN	12 HOURS	>12 HOURS	KP 1	NSTE-ACS	0-2	1-88	LOW RISK	INVASIVE STRATEGY ( <72HOURS)	INFERIOR LEADS	NO	CORONARY ANGIOGRAPHY + MEDICAL MANAGEMENT	NO	NON OBSTRUCITVE COROANRY ARTREY	NON- OBSTRUCTIVE	N/A	NONE	N/A	N/A	No	NONE	2 DAYS	ALIVE	NONE	69	5.05	0.97	4.05
	January	617805	35	MODERATE	ABSENT	ABSENT	32.0.	OBESE	AFRICAN	MALE	49	YES	NO	N/A	NO	N/A	NO	NO	NO	HFrEF	YES	CHEST PAIN	14 HOURS	>12 HOURS	KP 2	STEMI	N/A	N/A	N/A	N/A	ANTERIOR LEADS	NO	CORONARY ANGIOGRAPHY	NO	NON OBSTRUCITVE COROANRY ARTREY	NON- OBSTRUCTIVE	N/A	NONE	N/A	N/A	No	NONE	5 DAYS	ALIVE	NONE	10660	3.54	0.77	2.48
	February	2424543	55	NORMAL	PRESENT	ABSENT	28.3.	OVERWEIGHT	AFRICAN	MALE	50	YES	NO	N/A	NO	N/A	NO	NO	YES	POLYCYTHEMIA	YES	CHEST PAIN	8 HOURS	3- 12 HOURS	KP 1	STEMI	N/A	N/A	N/A	N/A	ANTERIOR LEADS	Yes	POBA	NO	SINGLE VESSEL DISEASE	OBSTRUCTIVE	ATHEROSCLEROTIC	ECTASIA	LAD	N/A	POBA	NONE	4 DAYS	ALIVE	NONE	10227	5.49	1.31	4.12
	February	2424983	55	NORMAL	ABSENT	ABSENT	23.6.	NOMRAL	AFRICAN	MALE	46	YES	NO	N/A	NO	N/A	NO	NO	NO	NONE	NO/UNKNOWN	CHEST PAIN	3 HOURS	<3 HOURS	KP 1	STEMI	N/A	N/A	N/A	N/A	INFERIOR LEADS	NO	PRIMARY PCI	NO	SINGLE VESSEL DISEASE	OBSTRUCTIVE	THROMBOTIC	NONE	RCA	N/A	Yes	NONE	5 DAYS	ALIVE	NONE	127	5.2	0.91	4.09
	February	1777375	60	NORMAL	ABSENT	ABSENT	25.0.	OVERWEIGHT	OTHER	MALE	43	NO	NO	N/A	NO	N/A	NO	NO	NO	NONE	NO/UNKNOWN	CHEST PAIN	36 HOURS	>12 HOURS	KP 1	NSTE-ACS	5-7	>119	HIGH RISK	IMMEDIATE INVASIVE(<2 HOURS)	INFERIOR LEADS	yes	CORONARY ANGIOGRAPHY	NO	NON OBSTRUCITVE COROANRY ARTREY	NON- OBSTRUCTIVE	N/A	NONE	N/A	N/A	NO	NONE	2 DAYS	ALIVE	NONE	7.25	2.63	1.07	0.97
	February	2390034	45	MILD	PRESENT	ABSENT	35.9.	OBESE	AFRICAN	MALE	50	YES	YES	9.8	YES	INSULIN +ORAL	NO	YES	YES	NONE	YES	CHEST PAIN	36 HOURS	>12 HOURS	KP 1	STEMI	N/A	N/A	N/A	N/A	INFERIOR LEADS	NO	PRIMARY PCI	YES	TWO VESSEL DISEASE	OBSTRUCTIVE	THROMBOTC	NONE	LAD	RCA	YES	NONE	4 DAYS	ALIVE	ACUTE KIDNEY INJURY	14772	4	0.98	2.6
	March	2216863	45	MILD	PRESENT	ABSENT	30	OBESE	AFRICAN	FEMALE	50	YES	NO	N/A	NO	N/A	NO	NO	NO	NONE	NO/UNKNOWN	CHEST PAIN	12 HOURS	>12 HOURS	KP 1	NSTE-ACS	5-7	>119	HIGH RISK	IMMEDIATE INVASIVE(<2 HOURS)	ANTEROLATERAL LEADS	NO	CORONARY ANGIOGRAPHY + MEDICAL MANAGEMENT	NO	NON OBSTRUCITVE COROANRY ARTREY	NON- OBSTRUCTIVE	N/A	NONE	N/A	N/A	No	NONE	2 DAYS	ALIVE	NONE	4677
	March	2433995							ASIAN	MALE	43	NO	NO	N/A	NO	N/A	NO	NO	NO	NONE	NO/UNKNOWN	CHEST PAIN	24 HOURS	>12 HOURS	KP 1	NSTE-ACS	3-4	89-118	INTERMEDIATE RISK	EARLY INVASIVE(<24 HOURS)	ANTERIOR-SEPTAL	NO	CORONARY ANGIOGRAHY + PCI	YES	SINGLE VESSEL DISEASE	OBSTRUCTIVE	THROMBOTIC	ECTASIA	LAD	N/A	YES	NONE	4 DAYS	ALIVE	NONE	192	4.38	1.97	2.1
	March	2438357	45	MILD	PRESENT	ABSENT			AFRICAN	MALE	50	YES	NO	N/A	NO	N/A	NO	NO	YES	NONE	NO/UNKNOWN	CHEST PAIN	3 HOURS	<3 HOURS	KP 1	NSTE-ACS	3-4	89-118	INTERMEDIATE RISK	EARLY INVASIVE(<24 HOURS)	ANTERIOR LEADS	NO	CORONARY ANGIOGRAPHY + MEDICAL MANAGEMENT	NO	NON OBSTRUCITVE COROANRY ARTREY	NON- OBSTRUCTIVE	ATHEROSCLEROTIC	NONE	N/A	N/A	No	NONE	2 DAYS	ALIVE	NONE	409	4.44	1.9	2.15
	April	2441774	40	MODERATE	PRESENT	ABSENT			ASIAN	MALE	40	NO	NO	N/A	NO	N/A	YES	NO	NO	NONE	YES	CHEST PAIN	14 HOURS	>12 HOURS	KP 1	STEMI	N/A	N/A	N/A	N/A	ANTERIOR-SEPTAL	NO	PRIMARY PCI	NO	SINGLE VESSEL DISEASE	OBSTRUCTIVE	THROMBOTIC	NONE	LAD	N/A	No	NONE	5 DAYS	ALIVE	NONE	2941	4.89	0.69	3.84
	April	1490312	65	NORMAL	ABSENT	ABSENT	45.4.	OBESE	AFRICAN	FEMALE	36	YES	NO	N/A	NO	N/A	NO	NO	NO	NONE	NO/UNKNOWN	CHEST PAIN	1 HOUR	<3 HOURS	KP 1	NSTE-ACS	3-4	89-118	INTERMEDIATE RISK	EARLY INVASIVE(<24 HOURS)	NORMAL ECG	NO	CORONARY ANGIOGRAPHY + MEDICAL MANAGEMENT	NO	NON OBSTRUCITVE COROANRY ARTREY	NON- OBSTRUCTIVE	N/A	NONE	N/A	N/A	No	NONE	3 DAYS	ALIVE	NONE	911	3.9	0.9	3.02
	April	1850416	65	NORMAL	ABSENT	ABSENT	22.1.	NOMRAL	AFRICAN	MALE	48	YES	YES	7.8	YES	ORAL	YES	NO	YES	NONE	YES	CHEST PAIN	1 HOUR	<3 HOURS	KP 1	NSTE-ACS	3-4	89-118	INTERMEDIATE RISK	EARLY INVASIVE(<24 HOURS)	SEPTAL LEADS	NO	CORONARY ANGIOGRAPHY + MEDICAL MANAGEMENT	NO	NON OBSTRUCITVE COROANRY ARTREY	NON- OBSTRUCTIVE	N/A	NONE	N/A	N/A	No	NONE	4 DAYS	ALIVE	NONE	46.1	5.34	1.22	3.88
	April	2446766	55	NORMAL	ABSENT	ABSENT	30	OBESE	OTHER	MALE	50	NO	NO	N/A	NO	N/A	YES	NO	YES	NONE	YES	CHEST PAIN	1 HOURS	<3 HOURS	KP 1	NSTE-ACS	3-4	89-118	INTERMEDIATE RISK	EARLY INVASIVE(<24 HOURS)	INFERIOR LEADS	NO	CORONARY ANGIOGRAHY + PCI	NO	SINGLE VESSEL DISEASE	OBSTRUCTIVE	ATHEROSCLEROTIC	NONE	RCA	N/A	No	NONE	3 DAYS	ALIVE	NONE	58.78	9.82	0.59	10.3
	April	1779384	55	NORMAL	PRESENT	ABSENT	30.8	OBESE	AFRICAN	MALE	45	NO	NO	N/A	NO	NO	NO	NO	YES	HIV, ESOPHAGEAL CA	YES	CHEST PAIN	24 HOURS	>12 HOURS	KP 1	STEMI	N/A	N/A	N/A	N/A	SEPTAL LEADS	NO	PRIMARY PCI	NO	SINGLE VESSEL DISEASE	OBSTRUCTIVE	THROMBOTIC	NONE	RCA	N/A	Yes	NONE	3 DAYS	ALIVE	NONE	109.5	3.82	1.04	2.19
	April	1183947	40	MODERATE	PRESENT	ABSENT	30.1	OBESE	ASIAN	MALE	47	YES	NO	N/A	NO	N/A	YES	NO	YES	NONE	NO/UNKNOWN	CHEST PAIN	12 HOURS	3- 12 HOURS	KP 3	NSTE-ACS	3-4	89-118	INTERMEDIATE RISK	EARLY INVASIVE(<24 HOURS)	LATERAL LEADS	NO	CORONARY ANGIOGRPAHY - REFERED FOR CABG	NO	TRIPPLE VESSEL DISEASE	OBSTRUCTIVE	ATHEROSCLEROTIC	NONE	LAD	3VD	No	NONE	11 DAYS	ALIVE	ACUTE KIDNEY INJURY	25000	7.67	0.87	6.22
	April	2448794							AFRICAN	MALE	37	NO	NO	N/A	NO	N/A	NO	NO	YES	POLYCYTHEMIA	NO/UNKNOWN	CHEST PAIN	24 HOURS	>12 HOURS	KP 1	STEMI	N/A	N/A	N/A	N/A	ANTEROLATERAL LEADS	NO	PRIMARY PCI	NO	SINGLE VESSEL DISEASE	OBSTRUCTIVE	SCAD	ECTASIA	LAD	N/A	YES	NONE	3 DAYS	ALIVE	NONE	15934	3.86	0.83	2.3
	April	2289539	55	NORMAL	NO RWMA	ABSENT	35.1	OBESE	AFRICAN	MALE	45	YES	YES	11	YES	ORAL AND INSULIN	YES	NO	NO	POLYCYTHEMIA	NO/UNKNOWN	CHEST PAIN	2 HOURS	<3 HOURS	KP 2	NSTE-ACS	5-7	>119	HIGH RISK	EARLY INVASIVE(<24 HOURS)	INFERIOR LEADS	NO	CORONARY ANGIOGRAPHY + MEDICAL MANAGEMENT	NO	NON OBSTRUCITVE COROANRY ARTREY	NON- OBSTRUCTIVE	N/A	NONE	N/A	N/A	No	INOTROPIC SUPPORT +NIV	8 DAS	ALIVE	CARDIOGENIC SHOCK	526	4.22	1.19	3.03
	May	2453698	65	NORMAL	NO	ABSENT	29.1	OVERWEIGHT	OTHER	MALE	50	YES	NO	N/A	NO	N/A	YES	NO	YES	Dyslipidemia	YES	CHEST PAIN	8 HOURS	3- 12 HOURS	KP 1	NSTE-ACS	0-2	1-88	LOW RISK	INVASIVE STRATEGY ( <72HOURS)	NORMAL ECG	NO	CORONARY ANGIOGRAPHY + MEDICAL MANAGEMENT	NO	NON OBSTRUCITVE COROANRY ARTREY	NON- OBSTRUCTIVE	N/A	NONE	N/A	N/A	YES	NONE	2 DAYS	ALIVE	NONE	2.78	7.09	0.99	5.78
	May	2009737	35	MODERATE	PRESENT	ABSENT	26.1	OVERWEIGHT	AFRICAN	MALE	34	NO	NO	N/A	NO	N/A	YES	YES	YES	BECHETS DISEASE, PAD	NO/UNKNOWN	CHEST PAIN	12 HOURS	3- 12 HOURS	KP 1	NSTE-ACS	N/A	N/A	N/A	N/A	ANTEIOR LEADS	NO	CORONARY ANGIOGRAHY + PCI	NO	SINGLE VESSEL DISEASE	OBSTRUCTIVE	VASCULITIC	NONE	LAD	N/A	YES	ICD IMPLANTATION + PULSE THERPHY	8 DAYS	ALIVE	NON- SUSTAINED VT	11150
	June	396175	45	MILD	PRESENT	ABSENT	25.4	OVERWEIGHT	AFRICAN	MALE	47	YES	YES	9.9	YES	ORAL	YES	NO	NO	NONE	NO/UNKNOWN	CHEST PAIN	24 HOURS	>12 HOURS	KP 1	STEMI	N/A	N/A	N/A	N/A	ANTERIOR-SEPTAL	NO	PRIMARY PCI	NO	SINGLE VESSEL DISEASE	OBSTRUCTIVE	THROMBOTIC	NONE	LAD	N/A	YES	NONE	7 DAYS	ALIVE	NONE	>125000	6.44	0.88	4.59
	June	544524	45	MILD	ABSENT	ABSENT	41.9	OBESE	AFRICAN	MALE	50	YES	NO	N/A	NO	N/A	YES	YES	YES	NONE	YES	CHEST PAIN	12 HOURS	3- 12 HOURS	KP 1	NSTE-ACS	3-4	89-118	INTERMEDIATE RISK	INVASIVE STRATEGY ( <72HOURS)	LATERAL LEADS	NO	CORONARY ANGIOGRAHY + PCI	NO	SINGLE VESSEL DISEASE	OBSTRUCTIVE	THROMBOTIC	NONE	LCX	N/A	YES	NONE	2 DAYS	ALIVE	NONE	22249	6.77	1.05	6.17
	June	2462838	50	MILD	ABSENT	ABSENT	23.5	NOMRAL	ASIAN	MALE	48	YES	YES	7.7	YES	ORAL	YES	NO	NO	HYPERTHYODISM	YES	CHEST PAIN	11 HOURS	3- 12 HOURS	KP 1	STEMI	N/A	N/A	N/A	N/A	ANTERIOR LEADS	NO	PRIMARY PCI	NO	SINGLE VESSEL DISEASE	OBSTRUCTIVE	ATHEROSCLEROTIC	NONE	LAD	N/A	Yes	NONE	4 DAYS	ALIVE	NONE	125000	3.02	0.59	2.03
	June	1309699							AFRICAN	FEMALE	50	YES	YES	8.02	YES	ORAL	NO	NO	YES	NONE	NO/UNKNOWN	EPIGASTRIC PAIN			KP 1	NSTE-ACS	3-4	89-118	INTERMEDIATE RISK	INVASIVE STRATEGY ( <72HOURS)	INFERIOR LEADS	NO	CORONARY ANGIOGRAPHY + MEDICAL MANAGEMENT	NO	NON OBSTRUCITVE COROANRY ARTREY	NON- OBSTRUCTIVE	N/A	NONE	N/A	N/A	No	NONE	3 DAYS	ALIVE	NONE	205	6.62	3.38	1.88
	July	2469629	25	SEVERE	PRESENT	ABSENT			AFRICAN	Male	49	YES	YES	6.9	YES	ORAL	YES	NO	YES	NONE	YES	V FIB ARREST			KP 1	STEMI	N/A	N/A	N/A	N/A	ANTEROLATERAL LEADS	yes	CORONARY ANGIOGRPAHY POST THROMBOLYSIS	NO	NON OBSTRUCITVE COROANRY ARTREY	NON- OBSTRUCTIVE	N/A	NONE	N/A	N/A	No	MECHANICAL VENTILATION + INOTROPIC SUPPRT	8 DAYS	ALIVE	CARDIAC ARREST	3175	6.59	0.8	5.11
	July	2005549	60	NORMAL	ABSENT	ABSENT	33.5	OBESE	AFRICAN	MALE	29	YES	NO	N/A	NO	N/A	NO	NO	YES	NONE	YES	CHEST PAIN	1 HOUR	<3 HOURS	KP 1	STEMI	N/A	N/A	N/A	N/A	ANTEIOR LEADS	NO	CORONARY ANGIOGRAPHY	NO	NON OBSTRUCITVE COROANRY ARTREY	NON- OBSTRUCTIVE	N/A	NONE	N/A	N/A	NO	NONE	3 DAYS	ALIVE	NONE	30.42	3.42	0.92	2.25
	July	2474707	45	MILD	ABSENT	ABSENT			OTHER	MALE	48	NO	NO	N/A	NO	N/A	NO	NO	NO	NONE	YES	CHEST PAIN	24 HOURS	>12 HOURS	KP 1	NSTE-ACS	3-4	89-118	INTERMEDIATE RISK	INVASIVE STRATEGY ( <72HOURS)	ANTERIOR LEADS	NO	CORONARY ANGIOGRAHY + PCI IN 2V	NO	SINGLE VESSEL DISEASE	OBSTRUCTIVE	ATHEROSCLEROTIC	NONE	LAD	N/A	YES	NONE	3 DAYS	ALIVE	NONE	12317	6.47	1.3	5.13
	July	1072996	40	MODERATE	PRESENT	ABSENT	26.9	OVERWEIGHT	OTHER	FEMALE	49	YES	NO	N/A	NO	N/A	YES	NO	NO	NONE	YES	CHEST PAIN	24 HOURS	>12 HOURS	KP 1	NSTE-ACS	5-7	>119	HIGH RISK	IMMEDIATE INVASIVE(<2 HOURS)	INFERIOR LEADS	NO	CORONARY ANGIOGRAHY + PCI	NO	SINGLE VESSEL DISEASE	OBSTRUCTIVE	ATHEROSCLEROTIC	NONE	RCA	N/A	No	NONE	3 DAYS	ALIVE	NONE	2307	4.85	1.14	3.63
	August	2477398	55	NORMAL	ABSENT	ABSENT			ASIAN	MALE	50	YES	YES	10.3	YES	ORAL	YES	NO	NO	NONE	NO/UNKNOWN	CHEST PAIN	10 HOURS	3- 12 HOURS	KP 1	STEMI	N/A	N/A	N/A	N/A	ANTERIOR LEADS	NO	PRIMARY PCI	NO	SINGLE VESSEL DISESASE	OBSTRUCTIVE	ATHEROSCLEROTIC	NONE	LAD	N/A	Yes	NONE	4 DAYS	ALIVE	NONE	2035	5.33	0.65	4.84
	August	2319113	60	NORMAL	ABSENT	ABSENT	30	OVERWEIGHT	AFRICAN	Female	50	NO	NO	N/A	NO	N/A	NO	NO	NO	BREAST CANCER	NO/UNKNOWN	EPIGASTRIC PAIN			KP 2	NSTE-ACS	3-4	89-118	INTERMEDIATE RISK	INVASIVE STRATEGY ( <72HOURS)	INFERIOR LEADS	NO	CORONARY ANGIOGRAPHY	NO	NON OBSTRUCITVE COROANRY ARTREY	NON- OBSTRUCTIVE	N/A	NONE	N/A	N/A	No	NONE	3 DAYS	ALIVE	NONE	128
	August	453606	35	MODERATE	PRESENT	ABSENT	28.5	OVERWEIGHT	ASIAN	MALE	47	YES	YES	6.4	YES	ORAL	YES	YES	NO	CKD	YES	CHEST PAIN	12 HOURS	3- 12 HOURS	KP 1	STEMI	N/A	N/A	N/A	N/A	INFERIOR LEADS	NO	PRIMARY PCI	YES	SINGLE VESSEL DISEASE	OBSTRUCTIVE	ATHEROSCLEROTIC	NONE	RCA	N/A	Yes	NONE	3 DAYS	ALIVE	ACUTE KIDNEY INJURY	8.86	2.77	1.02	1.16
	August	732108	65	NORMAL	ABSENT	ABSENT	28.1	OVERWEIGHT	AFRICAN	MALE	50	YES	NO	N/A	NO	N/A	YES	NO	YES	NONE	YES	CHEST PAIN	2 HOURS	<3 HOURS	KP 1	STEMI	N/A	N/A	N/A	N/A	ANTERIOLATERAL	NO	CORONARY ANGIOGRAPHY	NO	NON OBSTRUCITVE COROANRY ARTREY	NON- OBSTRUCTIVE	N/A	NONE	N/A	N/A	No	NONE	2 DAYS	ALIVE	NONE	4.47	6.49	1.13	5.41
	September	2025178	60	NORMAL	ABSENT	ABSENT	26	OVERWEIGHT	AFRICAN	MALE	49	NO	YES	10.5	NO	ORAL +INSULIN	YES	YES	YES	NONE	NO/UNKNOWN	CHEST PAIN	12 HOURS	3- 12 HOURS	KP 3	STEMI	N/A	N/A	N/A	N/A	COMPLETE HEART BLOCK	NO	PRIMARY PCI	YES	TWO VESSEL DISEASE	OBSTRUCTIVE	THROMBOTIC	NONE	RCA	LCX	YES	TEMPORAY PACEMAKER INSERTION	6 DAYS	ALIVE	NONE	3876	4.98	1.14	2.58
	September	2484632					33.4	OBESE	AFRICAN	MALE	37	NO	NO	N/A	NO	N/A	NO	NO	YES	IBD, SLE , SJORGENS	NO/UNKNOWN	CHEST PAIN	4 HOURS	3- 12 HOURS	KP 1	NSTE-ACS	3-4	89-118	INTERMEDIATE RISK	INVASIVE STRATEGY ( <72HOURS)	INFERIOR LEADS	NO	CORONARY ANGIOGRAPHY	NO	NON OBSTRUCITVE COROANRY ARTREY	NON- OBSTRUCTIVE	N/A	NONE	N/A	N/A	No	NONE	2 DAYS	ALIVE	NONE	251	5.22	1	4.4
	September	1119119	50	MILD	ABSENT	ABSENT			AFRICAN	FEMALE	50	YES	NO	N/A	NO	N/A	NO	NO	YES	HYPERTHYODISM	YES	CHEST PAIN	10 HOURS	3- 12 HOURS	KP 1	STEMI	N/A	N/A	N/A	N/A	ANTERIOR LEADS	NO	CORONARY ANGIOGRAPHY	NO	NON OBSTRUCITVE COROANRY ARTREY	NON- OBSTRUCTIVE	N/A	ECTASIA	N/A	N/A	No	NONE	3 DAYS	ALIVE	NONE	4.02	5.39	0.99	4.51
	September	1304074	60	NORMAL	ABSENT	ABSENT	34.3	OBESE	AFRICAN	MALE	41	YES	NO	N/A	NO	N/A	NO	NO	NO	NONE	NO/UNKNOWN	EPIGASTRIC PAIN			KP 1	STEMI	N/A	N/A	N/A	N/A	ANTERIOR LEADS	NO	CORONARY ANGIOGRAPHY	NO	NON OBSTRUCITVE COROANRY ARTREY	NON- OBSTRUCTIVE	N/A	NONE	N/A	N/A	Yes	NONE	3 DAYS	ALIVE	NONE	631	5.09	1	4.15
	October	2458103	45	MILD	ABSENT	ABSENT	23.5	NOMRAL	AFRICAN	MALE	37	NO	NO	NO	NO	N/A	NO	NO	NO	NONE	YES	CHEST PAIN	1 HOUR	<3 HOURS	KP 1	STEMI	N/A	N/A	N/A	N/A	ANTERIOR LEADS	NO	CORONARY ANGIOGRAPHY	NO	NON OBSTRUCITVE COROANRY ARTREY	NON- OBSTRUCTIVE	N/A	NONE	N/A	N/A	Yes	ICD IMPLANTATION	5 DAYS	ALIVE	NON- SUSTAINED VT	492	3.98	1.25	1.93
	October	2493906	35	MODERATE	PRESENT	ABSENT	32.8	OBESE	AFRICAN	MALE	47	YES	YES	11	YES	INSULIN	YES	YES	NO	NONE	YES	CHEST PAIN	12 HOURS	3- 12 HOURS	KP 1	STEMI	N/A	N/A	N/A	N/A	LATERAL LEADS	NO	POBA	NO	SINGLE VESSEL DISEASE	OBSTRUCTIVE	ATHEROSCLEROTIC	NONE	LCX	N/A	POBA	ICD IMPLANTATION	7 DAYS	ALIVE	NON- SUSTAINED VT	6800	3.86	0.7	2.95
	October	2326583	45	MILD	PRESENT	ABSENT	30	OBESE	OTHER	MALE	39	YES	NO	N/A	NO	N/A	NO	NO	YES	NONE	NO/UNKNOWN	CHEST PAIN	24 HOURS	>12 HOURS	KP 1	NSTE-ACS	5-7	>119	HIGH RISK	IMMEDIATE INVASIVE(<2 HOURS)	ANTERIOR-SEPTAL	NO	CORONARY ANGIOGRAPHY	NO	NON OBSTRUCITVE COROANRY ARTREY	NON- OBSTRUCTIVE	N/A	NONE	N/A	N/A	No	NONE	4 DAYS	ALIVE	NONE	2885	3.53	0.77	1.86
	October	2498090					31	OBESE	OTHER	MALE	50	YES	YES	7.9	NO	ORAL	YES	NO	YES	NONE	YES	CHEST PAIN	24 HOURS	>12 HOURS	KP 1	STEMI	N/A	N/A	N/A	N/A	INFERIOR LEADS	NO	CORONARY ANGIOGRAPHY	YES	SINGLE VESSEL DISEASE	OBSTRUCTIVE	THROMBOTIC	ECTASIA	RCA	N/A	POBA	NONE	5 DAYS	ALIVE	NONE	48237
	November	2187510	50	MILD	ABSENT	ABSENT	33.4	OBESE	AFRICAN	FEMALE	39	YES	NO	N/A	NO	N/A	NO	NO	NO	RA	NO/UNKNOWN	CHEST PAIN	12 HOURS	>12 HOURS	KP 1	NSTE-ACS	0-2	1-88	LOW RISK	MEDICAL MANAGEMENT	ANTERIOR LEADS	NO	NO ANGIOGRAPHY - ONLY MEDICAL MANAGEMENT	NO	MEDICAL ONLY	NO ANGIOGRPAHY DONE - MEDICAL MANAGEMENT	N/A	NONE	N/A	N/A	No	NONE	2 DAYS	ALIVE	NONE	6.36
	November	537869	55	NORMAL	ABSENT	ABSENT	32	OBESE	AFRICAN	MALE	50	YES	NO	N/A	NO	N/A	NO	NO	NO	HIV, ESRD	NO/UNKNOWN	CHEST PAIN	8 HOURS	3- 12 HOURS	KP 2	STEMI	N/A	N/A	N/A	N/A	INFERIOR LEADS	NO	CORONARY ANGIOGRAPHY	NO	NON OBSTRUCITVE COROANRY ARTREY	NON- OBSTRUCTIVE	N/A	NONE	N/A	N/A	No	INOTROPIC SUPPORT + HEMODIALYSIS	3 DAYS	ALIVE	ACUTE KIDNEY INJURY	2430
	December	2713270	35	MODERATE	PRESENT	ABSENT	32	OBESE	AFRICAN	MALE	38	YES	YES	14.6	YES	INSULIN +ORAL	YES	NO	NO	CKD	NO/UNKNOWN	CHEST PAIN	2 HOURS	<3 HOURS	KP 2	STEMI	N/A	N/A	N/A	N/A	ANTERIOR LEADS	Yes	RESUCE PCI	NO	SINGLE VESSEL DISESASE	OBSTRUCTIVE	ATHEROSCLEROTIC	NONE	LCX	N/A	YES	INOTROPIC SUPPORT + HEMODIALYSIS	6 DAYS	ALIVE	ACUTE KIDNEY INJURY	4007	4.5	0.64	3.2
	December	2713712	60	NORMAL	ABSENT	ABSENT	34	OBESE	AFRICAN	MALE	50	YES	NO	N/A	NO	N/A	NO	NO	NO	NONE	NO/UNKNOWN	CHEST PAIN	12 HOURS	3- 12 HOURS	KP 1	STEMI	N/A	N/A	N/A	N/A	ANTERIOR LEADS	NO	CORONARY ANGIOGRAPHY	NO	NON OBSTRUCITVE COROANRY ARTREY	NON- OBSTRUCTIVE	N/A	NONE	N/A	N/A	No	NONE	2 DAYS	ALIVE	NONE	6.04
	December	2716327	60	NORMAL	ABSENT	ABSENT	30	OBESE	AFRICAN	MALE	32	NO	NO	N/A	NO	N/A	NO	NO	NO	NONE	NO/UNKNOWN	PALPITATIONS	3 HOURS	<3 HOURS	KP 1	STEMI	N/A	N/A	N/A	N/A	ANTERIOR LEADS	NO	CORONARY ANGIOGRAPHY	NO	NON OBSTRUCITVE COROANRY ARTREY	NON- OBSTRUCTIVE	N/A	NONE	N/A	N/A	No	NONE	2 DAYS	ALIVE	NONE	23598	4.47	0.86	3.43
	December	2714570	55	NORMAL	ABSENT	ABSENT	22.2	NOMRAL	AFRICAN	MALE	35	NO	NO	N/A	NO	N/A	NO	NO	YES	NONE	NO/UNKNOWN	CHEST PAIN	24 HOURS	>12 HOURS	KP 1	NSTE-ACS	0-2	1-88	LOW RISK	INVASIVE STRATEGY ( <72HOURS)	SEPTAL LEADS	NO	CORONARY ANGIOGRAPHY	NO	NON OBSTRUCITVE COROANRY ARTREY	NON- OBSTRUCTIVE	N/A	NONE	N/A	N/A	No	NONE	2 DAYS	ALIVE	NONE	4058	4.84	0.84	4
	December	625372	55	NORMAL	ABSENT	ABSENT	31.6	OBESE	AFRICAN	MALE	50	YES	NO	N/A	NO	N/A	NO	NO	YES	NONE	YES	EPIGASTRIC PAIN			KP 1	STEMI	N/A	N/A	N/A	N/A	INFERIOR LEADS	yes	RESUCE PCI	NO	SINGLE VESSEL DISEASE	OBSTRUCTIVE	ATHEROSCLEROTIC	NONE	RCA	N/A	RESCUE PCI	NONE	3 DAYS	ALIVE	NONE	24794	5.57	1.03	4.76
	December	627234	45	MILD	ABSENT	ABSENT	26.2	OVERWEIGHT	OTHER	MALE	45	NO	NO	N/A	NO	N/A	YES	NO	NO	NONE	YES	CHEST PAIN	2 HOURS	<3 HOURS	KP 1	STEMI	N/A	N/A	N/A	N/A	INFERIOR LEADS	NO	PRIMARY PCI	NO	SINGLE VESSEL DISEASE	OBSTRUCTIVE	ATHEROSCLEROTIC	NONE	RCA	N/A	PRIMARY PCI	NONE	4 DAYS	ALIVE	NONE	43749	5.1	0.85	3.47
2023		582893	55	NORMAL	ABSENT	ABSENT	30	OBESE	AFRICAN	MALE	34	YES	NO	N/A	NO	N/A	NO	NO	YES	NONE	NO/UNKNOWN	CHEST PAIN	2 HOURS	<3 HOURS	KP 1	STEMI	N/A	N/A	N/A	N/A	ANTERIOR LEADS	NO	CORONARY ANGIOGRAPHY	NO	NON OBSTRUCITVE COROANRY ARTREY	NON- OBSTRUCTIVE	N/A	NONE	N/A	N/A	NO	NONE	3 DAYS	ALIVE	NONE	2500
		2741503	65	NORMAL	ABSENT	ABSENT	24.2	NOMRAL	AFRICAN	MAE	33	NO	NO	N/A	NO	N/A	NO	NO	NO	NONE	YES	CHEST PAIN	3 HOURS	<3 HOURS	KP 1	STEMI	N/A	N/A	N/A	N/A	ANTERIOR LEADS	NO	CORONARY ANGIOGRAPHY	NO	NON OBSTRUCITVE COROANRY ARTREY	NON- OBSTRUCTIVE	N/A	NONE	N/A	N/A	NO	NONE	3 DAYS	ALIVE	NONE	5529	3.98	1.04	2.98
		2719224	40	MODERATE	ABSENT	ABSENT	30	OBESE	AFRICAN	FEMALE	41	YES	YES	7	YES	ORAL	YES	NO	NO	NONE	YES	EPIGASTRIC PAIN			KP 1	NSTE-ACS	3-4	89-118	INTERMEDIATE RISK	EARLY INVASIVE(<24 HOURS)	ANTERIOR LEADS	NO	CORONARY ANGIOGRAPHY	NO	NON OBSTRUCITVE COROANRY ARTREY	NON- OBSTRUCTIVE	N/A	NONE	N/A	N/A	NO	NONE	3 DAYS	ALIVE	NONE	136	5.29	1.36	4.62
		2750981	55	NORMAL	PRESENT	ABSENT	30	OBESE	AFRICAN	MALE	38	YES	NO	N/A	NO	N/A	NO	NO	NO	CKD	YES	PALPITATIONS			KP 3	NSTE-ACS	5-7	>119	HIGH RISK	IMMEDIATE INVASIVE(<2 HOURS)	ANTERIOR LEADS	NO	CORONARY ANGIOGRAPHY	NO	NON OBSTRUCITVE COROANRY ARTREY	NON- OBSTRUCTIVE	N/A	NONE	N/A	N/A	NO	NONE	5 DAYS	ALIVE	ACUTE KIDNEY INJURY	336	4.76	1.38	2.11
		2751005	40	MILD	PRESENT	ABSENT	28	OVERWEIGHT	ASIAN	MALE	48	YES	YES	9	YES	INSULIN	NO	NO	YES	NONE	YES	CHEST PAIN	36 HOURS	>12 HOURS	KP 3	NSTE-ACS	5-7	>119	HIGH RISK	IMMEDIATE INVASIVE(<2 HOURS)	ANTERIOR LEADS	NO	CORONARY ANGIOGRPAHY - REFERED FOR CABG	NO	TRIPPLE VESSEL DISEASE	OBSTRUCTIVE	ATHEROSCLEROTIC	NONE	LAD	3VD	REFERED FOR CABG	INOTROPIC SUPPORT	7 DAYS	ALIVE	CARDIOGENIC SHOCK	441	3.71	0.58	3.03
		2755334	35	MODERATE	PRESENT	ABSENT	31.6	OBESE	ASIAN	MALE	43	YES	NO	N/A	NO	N/A	YES	NO	YES	NONE	YES	CHEST PAIN	1 HOUR	<3 HOURS	KP 1	NSTE-ACS	0-2	32143	LOW RISK	INVASIVE STRATEGY ( <72HOURS)	NORMAL ECG	NO	CORONARY ANGIOGRAPHY	NO	NON OBSTRUCITVE COROANRY ARTREY	NON- OBSTRUCTIVE	N/A	NONE	N/A	N/A	NO	NONE	3 DAYS	ALIVE	NONE	3.98	5.69	1.34	4.18
		2753239	15	SEVERE	PRESENT	ABSENT	32	OBESE	AFRICAN	MALE	43	YES	NO	N/A	NO	N/A	YES	NO	NO	EPILEPSY	YES	CHEST PAIN	24 HOURS	>12 HOURS	KP 2	NSTE-ACS	3-4	89-118	INTERMEDIATE RISK	EARLY INVASIVE(<24 HOURS)	ANTERIOR LEADS	NO	CORONARY ANGIOGRAPHY	NO	NON OBSTRUCITVE COROANRY ARTREY	NON- OBSTRUCTIVE	N/A	NONE	N/A	N/A	NO	ICD IMPLANTATION	7 DAYS	ALIVE	NONE	54.44	2.93	0.69	1.78
		766771	60	NORMAL	ABSENT	ABSENT	24.6	NOMRAL	ASIAN	MALE	49	YES	NO	N/A	NO	N/A	YES	NO	YES	HYPOTHYRODISM	YES	CHEST PAIN	24 HOURS	>12 HOURS	KP 1	NSTE-ACS	0-2	1-88	LOW RISK	INVASIVE STRATEGY ( <72HOURS)	INFERIOR LEADS	NO	PRIMARY PCI	NO	SINGLE VESSEL DISESASE	NON- OBSTRUCTIVE	THROMBOTC	NONE	RCA	N/A	YES	NONE	3 DAYS	ALIVE	NONE	100	6.5	1.25	5.06
		1985941	50	MILD	PRESENT	ABSENT	26.7	OVERWEIGHT	AFRICAN	MALE	38	YES	NO	N/A	NO	N/A	NO	NO	NO	CKD	NO/UNKNOWN	EPIGASTRIC PAIN			KP 3	NSTE-ACS	5-7	>119	HIGH RISK	IMMEDIATE INVASIVE(<2 HOURS)	ANTERIOR-SEPTAL	NO	CORONARY ANGIOGRAPHY	NO	NON OBSTRUCITVE COROANRY ARTREY	NON- OBSTRUCTIVE	ATHEROSCLEROTIC	ECTASIA	N/A	N/A	NO	HEMODIALYSIS	3 DAYS	ALIVE	ACUTE KIDNEY INJURY	54	4.76	2.92	1.08
		492899							ASIAN	FEMALE	47	YES	YES	6.9	YES	ORAL	YES	NO	NO	HYPERTHYODISM	NO/UNKNOWN	CHEST PAIN	4 HOURS	3- 12 HOURS	KP 3	STEMI	N/A	N/A	N/A	N/A	ANTERIOLATERAL	NO	CORONARY ANGIOGRAPHY	NO	SINGLE VESSEL DISESASE	OBSTRUCTIVE	SCAD	NONE	LCX	N/A	NO	NONE	5 DAYS	ALIVE	NONE	529	4.1	0.91	3.27
		2730817	55	NORMAL	PRESENT	ABSENT	30.4	OBESE	AFRICAN	MALE	47	YES	YES	9.3	YES	INSULIN	YES	NO	NO	NONE	NO/UNKNOWN	CHEST PAIN	2 HOURS	<3 HOURS	KP 2	NSTE-ACS	5-7	>119	HIGH RISK	IMMEDIATE INVASIVE(<2 HOURS)	ANTERIOR-SEPTAL	NO	CORONARY ANGIOGRAPHY	NO	NON OBSTRUCITVE COROANRY ARTREY	NON- OBSTRUCTIVE	ATHEROSCLEROTIC	NONE	N/A	N/A	NO	NONE	3 DAYS	ALIVE	NONE	3.6
		1843569	45	MILD	PRESENT	ABSENT	27.3	OVERWEIGHT	ASIAN	MALE	49	NO	YES	6.4	NO	ORAL	YES	NO	YES	NONE	NO/UNKNOWN	CHEST PAIN	24 HOURS	>12 HOURS	KP 1	NSTE-ACS	3-4	89-118	INTERMEDIATE RISK	IMMEDIATE INVASIVE(<2 HOURS)	ANTERIOR LEADS	NO	CORONARY ANGIOGRAPHY	NO	NON OBSTRUCITVE COROANRY ARTREY	NON- OBSTRUCTIVE	N/A	ECTASIA	N/A	N/A	NO	NONE	2 DAYS	ALIVE	NONE	4.31	5.33	0.87	3.47
		1070340	55	NORMAL	PRESENT	ABSENT	28.7	OVERWEIGHT	AFRICAN	MALE	47	YES	NO	N/A	NO	N/A	NO	NO	NO	ESRD	YES	EPIGASTRIC PAIN			KP 2	NSTE-ACS	3-4	89-118	INTERMEDIATE RISK	INVASIVE STRATEGY ( <72HOURS)	POSTERIOR	NO	CORONARY ANGIOGRAPHY	NO	NON OBSTRUCITVE COROANRY ARTREY	NON- OBSTRUCTIVE	N/A	NONE	N/A	N/A	NO	NONE	2 DAYS	ALIVE	NONE	28.19	4.84	0.96	3.29
		2326067	60	NORMAL	ABSENT	ABSENT	26	OVERWEIGHT	AFRICAN	MALE	37	YES	NO	N/A	NO	N/A	YES	NO	YES	PREVIOUS CVA	YES	PALPITATIONS	3 HOURS	<3 HOURS	KP 1	STEMI	N/A	N/A	N/A	N/A	ANTERIOLATERAL	yes	CORONARY ANGIOGRAPHY	NO	NON OBSTRUCITVE COROANRY ARTREY	NON- OBSTRUCTIVE	N/A	ECTASIA	N/A	N/A	NO	NONE	3	ALIVE	NONE	10.31	5.42	0.94	4.42
		473745	40	MODERATE	PRESENT	ABSENT	34.6	OBESE	AFRICAN	MALE	49	YES	NO	N/A	NO	N/A	NO	NO	NO	NONE	NO/UNKNOWN	CHEST PAIN	10 HOURS	3- 12 HOURS	KP 1	STEMI	N/A	N/A	N/A	N/A	POSTERIOR	NO	PRIMARY PCI + STAGGED PCI	YES	TRIPPLE VESSEL DISEASE	OBSTRUCTIVE	THROMBOTIC	NONE	LCX	RCA	YES	NONE	5	ALIVE	NONE	83	6.79	1.12	5.38
		2145316	35	SEVERE	PRESENT	ABSENT	30	OBESE	ASIAN	MALE	50	YES	NO	N/A	YES	ORAL	NO	NO	YES	HYPOTHYRODISM	YES	CHEST PAIN	3 HOURS	<3 HOURS	KP 2	STEMI	N/A	N/A	N/A	N/A	INFERIOR LEADS	NO	PRIMARY PCI	YES	SINGLE VESSEL DISEASE	OBSTRUCTIVE	THROMBOTIC	NONE	RCA	N/A	YES	NONE	3	ALIVE	NONE	25000	4.97	0.83	3.91
			55	NORMAL	ABSENT	ABSENT	28.5	OVERWEIGHT	ASIAN	MALE	50	YES	NO	N/A	NO	N/A	YES	NO	NO	NONE	YES	CHEST PAIN	12	>12 HOURS	KP 1	STEMI	N/A	N/A	N/A	N/A	ANTERIOR LEADS	NO	PRIMARY PCI	NO	SINGLE VESSEL DISEASE	OBSTRUCTIVE	ATHEROSCLEROTIC	NONE	LAD	N/A	YES	NONE	3 DAYS	ALIVE	NONE	1102	3.55	0.86	2.51
		2761474	10	SEVERE	PRESENT	PRESENT	20.7	NOMRAL	AFRICAN	MALE	45	NO	YES	6.7	NO	ORAL	NO	NO	NO	ASTHMA	NO/UNKNOWN	CHEST PAIN	3 HOURS	<3 HOURS	KP 2	STEMI	N/A	N/A	N/A	N/A	ANTERIOR-SEPTAL	NO	CORONARY ANGIOGRAPHY	NO	NON OBSTRUCITVE COROANRY ARTREY	NON- OBSTRUCTIVE	N/A	NONE	N/A	N/A	NO	NONE	3 DAYS	ALIVE	NONE	1236	5.42	0.91	4.36
			25	SEVERE	PRESENT	ABSENT	23.6.	NOMRAL	AFRICAN	FEMALE	22	NO	NO	N/A	NO	N/A	NO	NO	NO	AML	NO/UNKNOWN	PALPITATIONS			KP 2	STEMI	N/A	N/A	N/A	N/A	ANTERIOR LEADS	NO	CORONARY ANGIOGRAPHY	NO	NON OBSTRUCITVE COROANRY ARTREY	NON- OBSTRUCTIVE	N/A	NONE	N/A	N/A	No	INOTROPIC SUPPORT + HEMODIALYSIS + MECHANICAL VENTILATION	5 DAYS	ALIVE	ACUTE KIDNEY INJURY, RESPIRATORY FAILURE	6000
[truncated: 7 more columns]
